# Supplementary material for: Perinatal Treatment with Leptin, but Not Celastrol, Protects from Metabolically Obese, Normal-Weight Phenotype in Rats
Source: Nutrients. 2022 May 29;14(11):2277. doi: 10.3390/nu14112277 (PMC9183119; doi:10.3390/nu14112277)
Supplement: Supplementary file 1 [file nutrients-14-02277-s001.zip]

Archive with 1 entries (1 files):
- nutrients-1734671-supplementary.pdf
